# Supplementary material for: Epidemiology and risk factors of nasal carriage of Staphylococcus aureus CC398 in two distinct cohorts in France
Source: Front Microbiol. 2022 Dec 20;13:1068420. doi: 10.3389/fmicb.2022.1068420 (PMC9807596; doi:10.3389/fmicb.2022.1068420)
Supplement: Supplementary file 2 [file Table_2.XLSX]

## Sheet: ST_and_metadata
Sample	Origin	Department	Date of sample	ST	Complexe clonal	CC1	CC5	CC8	CC15	cc22	CC30	CC45	CC97	CC121	CC398	CCother	Penicillin	Cefoxitin	Tetracycline	Erythromycine	Ofloxacine	Ac fusidique	Rifampicine	blaZ	erm(T)	mecA	tet(M)	chp	sak	scn	PhiSa3	spa_Repeats	spa_typing
1900622411	COMMUNITY	/	2019-09-15	398	398	0	0	0	0	0	0	0	0	0	1	0	0	0	0	1	0	0	0	0	1	0	0	1	0	1	1	08-16-02-25-02-25-25	t1170
1900754238	HOSPIT	GERIATRICS	2019-11-25	398	398	0	0	0	0	0	0	0	0	0	1	0	0	0	0	1	0	0	0	0	1	0	0	1	0	1	1	08-16-02-25-02-25-25	t1170
2000100709	COMMUNITY	/	2020-02-11	398	398	0	0	0	0	0	0	0	0	0	1	0	0	0	0	1	0	0	0	0	1	0	0	1	0	1	1	08-16-02-25-02-25-25	t1170
2000097774	COMMUNITY	/	2020-02-10	398	398	0	0	0	0	0	0	0	0	0	1	0	1	0	0	1	0	0	0	1	1	0	0	1	0	1	1	08-16-02-25-02-25	t1250
2000098009	COMMUNITY	/	2020-02-10	398	398	0	0	0	0	0	0	0	0	0	1	0	1	0	0	1	0	0	0	1	1	0	0	1	0	1	1	08-16-02-25-02-25	t1250
1900441970	HOSPIT	INFECTIOUS DISEASE	2019-07-05	398	398	0	0	0	0	0	0	0	0	0	1	0	1	0	0	1	0	0	0	1	1	0	0	1	0	1	1	08-16-02-25-34-25	t1451
1900527741	HOSPIT	GERIATRICS	2019-08-14	398	398	0	0	0	0	0	0	0	0	0	1	0	0	0	0	1	0	0	0	0	1	0	0	1	0	1	1	08-16-02-25-34-25	t1451
1900577588	HOSPIT	GERIATRICS	2019-09-07	398	398	0	0	0	0	0	0	0	0	0	1	0	1	0	0	1	0	0	0	1	1	0	0	1	0	1	1	08-16-02-25-34-25	t1451
1900587658	HOSPIT	GERIATRICS	2019-09-05	398	398	0	0	0	0	0	0	0	0	0	1	0	1	0	0	1	0	0	0	1	1	0	0	1	0	1	1	08-16-02-25-34-25	t1451
1900600676	HOSPIT	GERIATRICS	2019-09-18	398	398	0	0	0	0	0	0	0	0	0	1	0	0	0	0	1	0	0	0	0	1	0	0	1	0	1	1	08-16-02-25-34-25	t1451
1900604275	HOSPIT	INFECTIOUS DISEASE	2019-09-19	398	398	0	0	0	0	0	0	0	0	0	1	0	1	0	0	0	0	0	0	1	0	0	0	1	0	1	1	08-16-02-25-34-25	t1451
1900611875	COMMUNITY	/	2019-09-15	398	398	0	0	0	0	0	0	0	0	0	1	0	1	0	0	1	0	0	0	1	1	0	0	1	0	1	1	08-16-02-25-34-25	t1451
1900611886	COMMUNITY	/	2019-09-15	398	398	0	0	0	0	0	0	0	0	0	1	0	0	0	0	1	0	0	0	0	1	0	0	1	0	1	1	08-16-02-25-34-25	t1451
1900611903	COMMUNITY	/	2019-09-15	398	398	0	0	0	0	0	0	0	0	0	1	0	1	0	0	1	0	0	0	1	1	0	0	1	0	1	1	08-16-02-25-34-25	t1451
1900611915	COMMUNITY	/	2019-09-15	398	398	0	0	0	0	0	0	0	0	0	1	0	0	0	0	1	0	0	0	0	1	0	0	1	0	1	1	08-16-02-25-34-25	t1451
1900611961	COMMUNITY	/	2019-09-15	398	398	0	0	0	0	0	0	0	0	0	1	0	1	0	0	1	0	0	0	1	1	0	0	1	0	1	1	08-16-02-25-34-25	t1451
1900612015	COMMUNITY	/	2019-09-15	398	398	0	0	0	0	0	0	0	0	0	1	0	0	0	0	1	0	0	0	0	1	0	0	1	0	1	1	08-16-02-25-34-25	t1451
1900612023	COMMUNITY	/	2019-09-15	398	398	0	0	0	0	0	0	0	0	0	1	0	1	0	0	0	0	0	0	1	0	0	0	1	0	1	1	08-16-02-25-34-25	t1451
1900617095	COMMUNITY	/	2019-09-15	398	398	0	0	0	0	0	0	0	0	0	1	0	0	0	0	0	0	0	0	0	0	0	0	1	0	1	1	08-16-02-25-34-25	t1451
1900620061	COMMUNITY	/	2019-09-15	398	398	0	0	0	0	0	0	0	0	0	1	0	1	0	0	1	0	0	0	1	1	0	0	1	0	1	1	08-16-02-25-34-25	t1451
1900622407	COMMUNITY	/	2019-09-15	4164	398	0	0	0	0	0	0	0	0	0	1	0	1	0	0	1	0	0	0	1	1	0	0	1	0	1	1	08-16-02-25-34-25	t1451
1900627815	COMMUNITY	/	2019-09-15	398	398	0	0	0	0	0	0	0	0	0	1	0	0	0	0	1	0	0	0	0	1	0	0	1	0	1	1	08-16-02-25-34-25	t1451
1900633804	HOSPIT	GERIATRICS	2019-10-02	398	398	0	0	0	0	0	0	0	0	0	1	0	1	0	0	1	0	0	0	1	1	0	0	1	0	1	1	08-16-02-25-34-25	t1451
1900638340	HOSPIT	GERIATRICS	2019-10-04	398	398	0	0	0	0	0	0	0	0	0	1	0	1	0	0	1	0	0	0	1	1	0	0	1	0	1	1	08-16-02-25-34-25	t1451
1900682086	HOSPIT	GERIATRICS	2019-10-23	398	398	0	0	0	0	0	0	0	0	0	1	0	0	0	0	1	0	0	0	0	1	0	0	1	0	1	1	08-16-02-25-34-25	t1451
1900821823	HOSPIT	INFECTIOUS DISEASE	2019-12-23	398	398	0	0	0	0	0	0	0	0	0	1	0	1	0	0	1	0	0	0	1	1	0	0	1	0	1	1	08-16-02-25-34-25	t1451
2000000688	HOSPIT	GERIATRICS	2020-01-01	398	398	0	0	0	0	0	0	0	0	0	1	0	1	0	0	1	0	0	0	1	1	0	0	1	0	1	1	08-16-02-25-34-25	t1451
2000054045	HOSPIT	GERIATRICS	2020-01-24	398	398	0	0	0	0	0	0	0	0	0	1	0	1	0	0	0	0	0	0	1	0	0	0	1	0	1	1	08-16-02-25-34-25	t1451
2000079480	HOSPIT	GERIATRICS	2020-02-04	398	398	0	0	0	0	0	0	0	0	0	1	0	1	0	0	1	0	0	0	1	1	0	0	1	0	1	1	08-16-02-25-34-25	t1451
2000097733	COMMUNITY	/	2020-02-10	398	398	0	0	0	0	0	0	0	0	0	1	0	0	0	0	1	0	0	0	0	1	0	0	1	0	1	1	08-16-02-25-34-25	t1451
2000097757	COMMUNITY	/	2020-02-10	398	398	0	0	0	0	0	0	0	0	0	1	0	1	0	0	0	0	0	0	1	0	0	0	1	0	1	1	08-16-02-25-34-25	t1451
2000097869	COMMUNITY	/	2020-02-10	398	398	0	0	0	0	0	0	0	0	0	1	0	0	0	0	1	0	0	0	0	1	0	0	1	0	1	1	08-16-02-25-34-25	t1451
2000100486	COMMUNITY	/	2020-02-11	3151	398	0	0	0	0	0	0	0	0	0	1	0	1	0	0	0	0	0	0	1	0	0	0	1	0	1	1	08-16-02-25-34-25	t1451
2000100712	COMMUNITY	/	2020-02-11	398	398	0	0	0	0	0	0	0	0	0	1	0	1	0	0	0	0	0	0	1	1	0	0	1	0	1	1	08-16-02-25-34-25	t1451
2000106073	COMMUNITY	/	2020-02-13	398	398	0	0	0	0	0	0	0	0	0	1	0	1	0	0	0	0	0	0	1	0	0	0	1	0	1	1	08-16-02-25-34-25	t1451
2000106120	COMMUNITY	/	2020-02-13	398	398	0	0	0	0	0	0	0	0	0	1	0	0	0	0	1	0	0	0	0	1	0	0	1	0	1	1	08-16-02-25-34-25	t1451
2000106324	COMMUNITY	/	2020-02-13	398	398	0	0	0	0	0	0	0	0	0	1	0	0	0	0	1	0	0	0	0	1	0	0	1	0	1	1	08-16-02-25-34-25	t1451
2000225280	HOSPIT	GERIATRICS	2020-04-09	398	398	0	0	0	0	0	0	0	0	0	1	0	1	0	0	1	0	0	0	1	1	0	0	1	0	1	1	08-16-02-25-34-25	t1451
2000360484	HOSPIT	INFECTIOUS DISEASE	2020-06-15	398	398	0	0	0	0	0	0	0	0	0	1	0	0	0	0	1	0	0	0	0	1	0	0	1	0	1	1	08-16-02-25-34-25	t1451
2000380057	HOSPIT	INFECTIOUS DISEASE	2020-06-19	398	398	0	0	0	0	0	0	0	0	0	1	0	1	0	0	1	0	0	0	1	1	0	0	1	0	1	1	08-16-02-25-34-25	t1451
2000389027	HOSPIT	INFECTIOUS DISEASE	2020-06-28	398	398	0	0	0	0	0	0	0	0	0	1	0	1	0	0	1	0	0	0	1	1	0	0	1	0	1	1	08-16-02-25-34-25	t1451
2000396020	HOSPIT	GERIATRICS	2019-08-09	398	398	0	0	0	0	0	0	0	0	0	1	0	1	0	0	1	0	0	0	1	1	0	0	1	0	1	1	08-16-02-25-34-25	t1451
2000396021	HOSPIT	INFECTIOUS DISEASE	2020-07-01	398	398	0	0	0	0	0	0	0	0	0	1	0	0	0	0	1	0	0	0	0	1	0	0	1	0	1	1	08-16-02-25-34-25	t1451
2000435094	HOSPIT	INFECTIOUS DISEASE	2020-07-19	398	398	0	0	0	0	0	0	0	0	0	1	0	0	0	0	1	0	0	0	0	1	0	0	1	0	1	1	08-16-02-25-34-25	t1451
2000459720	HOSPIT	GERIATRICS	2020-07-30	398	398	0	0	0	0	0	0	0	0	0	1	0	1	0	0	0	0	0	0	1	0	0	0	1	0	1	1	08-16-02-25-34-25	t1451
2000511834	HOSPIT	GERIATRICS	2020-08-18	398	398	0	0	0	0	0	0	0	0	0	1	0	1	0	0	0	0	0	0	1	0	0	0	1	0	1	1	08-16-02-25-34-25	t1451
2000566095	HOSPIT	GERIATRICS	2020-09-16	398	398	0	0	0	0	0	0	0	0	0	1	0	0	0	0	0	0	0	0	0	0	0	0	1	0	1	1	08-16-02-25-34-25	t1451
2000568294	HOSPIT	GERIATRICS	2020-09-17	398	398	0	0	0	0	0	0	0	0	0	1	0	1	0	0	0	0	0	0	1	1	0	0	1	0	1	1	08-16-02-25-34-25	t1451
1900620097	COMMUNITY	/	2019-12-12	398	398	0	0	0	0	0	0	0	0	0	1	0	0	0	0	1	0	0	0	0	1	0	0	1	0	1	1	08-16-02-02-25-34-25	t14581
1900627750	COMMUNITY	/	2019-12-12	398	398	0	0	0	0	0	0	0	0	0	1	0	1	0	0	1	0	0	0	1	1	0	0	1	0	1	1	08-16-02-25-02-25-34-25-25-25	t15097
1900650580	HOSPIT	INFECTIOUS DISEASE	2019-10-09	398	398	0	0	0	0	0	0	0	0	0	1	0	0	0	0	1	0	0	0	0	1	0	0	1	0	1	1	08-16-02-25-13-25	t15185
2000100752	COMMUNITY	/	2020-02-11	398	398	0	0	0	0	0	0	0	0	0	1	0	1	0	0	1	0	0	0	1	1	0	0	1	0	1	1	08-16-02-25-34	t1985
2000097892	COMMUNITY	/	2020-02-10	398	398	0	0	0	0	0	0	0	0	0	1	0	0	0	0	0	0	0	0	0	0	0	0	0	1	1	1	08-12-16-34-24-25	t2928
1900611868	COMMUNITY	/	2019-12-12	398	398	0	0	0	0	0	0	0	0	0	1	0	1	0	0	1	0	0	0	1	1	0	0	1	0	1	1	08-16-34-25	t3625
1900620240	COMMUNITY	/	2019-12-12	398	398	0	0	0	0	0	0	0	0	0	1	0	0	0	0	1	0	0	0	0	1	0	0	1	0	1	1	08-16-34-25	t3625
2000049187	HOSPIT	GERIATRICS	2020-01-22	398	398	0	0	0	0	0	0	0	0	0	1	0	1	0	0	1	0	0	0	1	1	0	0	1	0	1	1	08-16-34-25	t3625
2000184619	HOSPIT	GERIATRICS	2020-03-20	398	398	0	0	0	0	0	0	0	0	0	1	0	1	0	0	1	0	0	0	1	1	0	0	1	0	1	1	08-16-34-25	t3625
1900620078	COMMUNITY	/	2019-12-12	398	398	0	0	0	0	0	0	0	0	0	1	0	0	0	0	1	0	0	0	0	1	0	0	1	0	1	1	08-02-25-34-25	t5452
2000106433	COMMUNITY	/	2020-02-13	398	398	0	0	0	0	0	0	0	0	0	1	0	0	0	0	0	0	0	0	0	0	0	0	1	0	1	1	08-02-25-34-25	t5452
1900611872	COMMUNITY	/	2019-12-12	398	398	0	0	0	0	0	0	0	0	0	1	0	1	0	0	1	0	0	0	1	1	0	0	1	0	1	1	08-16-02-25-02-25-34-25	t571
1900611926	COMMUNITY	/	2019-12-12	398	398	0	0	0	0	0	0	0	0	0	1	0	1	0	0	1	0	0	0	1	1	0	0	1	0	1	1	08-16-02-25-02-25-34-25	t571
1900611973	COMMUNITY	/	2019-12-12	398	398	0	0	0	0	0	0	0	0	0	1	0	0	0	0	1	0	0	0	0	1	0	0	1	0	1	1	08-16-02-25-02-25-34-25	t571
1900617088	COMMUNITY	/	2019-12-12	398	398	0	0	0	0	0	0	0	0	0	1	0	0	0	0	1	0	0	0	0	1	0	0	1	0	1	1	08-16-02-25-02-25-34-25	t571
1900620242	COMMUNITY	/	2019-12-12	398	398	0	0	0	0	0	0	0	0	0	1	0	0	0	0	1	0	0	0	0	1	0	0	1	0	1	1	08-16-02-25-02-25-34-25	t571
1900745910	HOSPIT	INFECTIOUS DISEASE	2019-11-21	398	398	0	0	0	0	0	0	0	0	0	1	0	1	0	0	1	0	0	0	1	1	0	0	1	0	1	1	08-16-02-25-02-25-34-25	t571
2000097845	COMMUNITY	/	2020-02-10	398	398	0	0	0	0	0	0	0	0	0	1	0	1	0	0	1	0	0	0	1	1	0	0	1	0	1	1	08-16-02-25-02-25-34-25	t571
2000106292	COMMUNITY	/	2020-02-13	398	398	0	0	0	0	0	0	0	0	0	1	0	1	0	0	1	0	0	0	1	1	0	0	1	0	1	1	08-16-02-25-02-25-34-25	t571
2000106469	COMMUNITY	/	2020-02-13	398	398	0	0	0	0	0	0	0	0	0	1	0	1	0	0	1	0	0	0	1	1	0	0	1	0	1	1	08-16-02-25-02-25-34-25	t571
2000097722	COMMUNITY	/	2020-02-10	398	398	0	0	0	0	0	0	0	0	0	1	0	0	0	0	1	0	0	0	0	1	0	0	1	0	1	1	08-16-02-25-02-02-25-34-25	t6605
2000454646	HOSPIT	INFECTIOUS DISEASE	2020-07-28	398	398	0	0	0	0	0	0	0	0	0	1	0	0	0	0	1	0	0	0	0	1	0	0	1	0	1	1	08-16-02-25-02-02-25-34-25	t6605
2000097966	COMMUNITY	/	2020-02-10	398	398	0	0	0	0	0	0	0	0	0	1	0	0	0	0	1	0	0	0	0	1	0	0	1	0	1	1	08-16-02-25-02-25-34-25-25	t6606
2000100544	COMMUNITY	/	2020-02-11	398	398	0	0	0	0	0	0	0	0	0	1	0	0	0	0	1	0	0	0	0	1	0	0	1	0	1	1	08-16-02-25-02-25-34-25-25	t6606
1900620059	COMMUNITY	/	2019-12-12	398	398	0	0	0	0	0	0	0	0	0	1	0	1	0	0	1	0	0	0	1	1	0	0	1	0	1	1	08-23-25-02-25-34-25	t6608
1900401716	HOSPIT	INFECTIOUS DISEASE	2019-06-18	45	45	0	0	0	0	0	0	1	0	0	0	0		0	0	0	0	0	0
1900401720	HOSPIT	DERMATOLOGY	2019-06-18	CC8	8	0	0	1	0	0	0	0	0	0	0	0		0	0	1	0	0	0
1900407196	HOSPIT	INFECTIOUS DISEASE	2019-06-20	45	45	0	0	0	0	0	0	1	0	0	0	0		0	0	0	0	0	0
1900410425	HOSPIT	INFECTIOUS DISEASE	2019-06-21	634	5	0	1	0	0	0	0	0	0	0	0	0		0	0	0	0	0	0
1900418133	HOSPIT	GERIATRICS	2019-06-25	30	30	0	0	0	0	0	1	0	0	0	0	0		0	0	0	0	0	0
1900424100	HOSPIT	GERIATRICS	2019-06-27	8	8	0	0	1	0	0	0	0	0	0	0	0		1	0	0	1	0	0
1900425644	HOSPIT	GERIATRICS	2019-06-28	30	30	0	0	0	0	0	1	0	0	0	0	0		0	0	1	0	0	0
1900430846	HOSPIT	GERIATRICS	2019-07-01	8	8	0	0	1	0	0	0	0	0	0	0	0		1	0	1	1	0	0
1900436658	HOSPIT	INFECTIOUS DISEASE	2019-07-03	15	15	0	0	0	1	0	0	0	0	0	0	0		0	0	0	0	0	0
1900436667	HOSPIT	GERIATRICS	2019-07-03	45	45	0	0	0	0	0	0	1	0	0	0	0		0	0	0	0	0	0
1900439461	HOSPIT	GERIATRICS	2019-06-27	8	8	0	0	1	0	0	0	0	0	0	0	0		1	0	0	1	0	0
1900441993	HOSPIT	GERIATRICS	2019-07-05	30	30	0	0	0	0	0	1	0	0	0	0	0		0	0	0	0	0	0
1900445485	HOSPIT	INFECTIOUS DISEASE	2019-07-07	582	15	0	0	0	1	0	0	0	0	0	0	0		0	0	0	0	0	0
1900450058	HOSPIT	INFECTIOUS DISEASE	2019-07-09	5	5	0	1	0	0	0	0	0	0	0	0	0		0	0	0	0	0	0
1900452808	HOSPIT	GERIATRICS	2019-07-10	30	30	0	0	0	0	0	1	0	0	0	0	0		0	0	0	0	0	0
1900452812	HOSPIT	GERIATRICS	2019-07-10	97	97	0	0	0	0	0	0	0	1	0	0	0		0	0	1	0	0	0
1900455680	HOSPIT	GERIATRICS	2019-07-04	8	8	0	0	1	0	0	0	0	0	0	0	0		1	0	0	1	0	0
1900471295	HOSPIT	GERIATRICS	2019-07-18	1	1	1	0	0	0	0	0	0	0	0	0	0		0	0	0	0	1	0
1900471299	HOSPIT	GERIATRICS	2019-07-18	107	1	1	0	0	0	0	0	0	0	0	0	0		0	0	1	0	0	0
1900484081	HOSPIT	GERIATRICS	2019-07-24	8	8	0	0	1	0	0	0	0	0	0	0	0		0	0	0	0	0	0
1900496607	HOSPIT	GERIATRICS	2019-07-30	30	30	0	0	0	0	0	1	0	0	0	0	0		0	0	0	0	0	0
1900496611	HOSPIT	GERIATRICS	2019-07-30	8	8	0	0	1	0	0	0	0	0	0	0	0		0	0	0	0	0	0
1900498971	HOSPIT	GERIATRICS	2019-07-31	15	15	0	0	0	1	0	0	0	0	0	0	0		0	0	0	0	0	0
1900498973	HOSPIT	GERIATRICS	2019-07-31	45	45	0	0	0	0	0	0	1	0	0	0	0		0	0	0	0	0	0
1900498975	HOSPIT	GERIATRICS	2019-07-31	72	8	0	0	1	0	0	0	0	0	0	0	0		0	0	0	1	0	0
1900511149	HOSPIT	GERIATRICS	2019-07-27	other	other	0	0	0	0	0	0	0	0	0	0	1		0	0	0	0	0	0
1900515925	HOSPIT	GERIATRICS	2019-08-08	7290	5	0	1	0	0	0	0	0	0	0	0	0		0	0	0	0	0	0
1900520007	HOSPIT	DERMATOLOGY	2019-08-10	121	121	0	0	0	0	0	0	0	0	1	0	0		0	0	0	0	0	0
1900520009	HOSPIT	GERIATRICS	2019-08-10	30	30	0	0	0	0	0	1	0	0	0	0	0		0	0	1	0	0	0
1900525360	HOSPIT	GERIATRICS	2019-08-13	2416	8	0	0	1	0	0	0	0	0	0	0	0		0	0	0	0	0	0
1900525957	HOSPIT	GERIATRICS	2019-08-13	30	30	0	0	0	0	0	1	0	0	0	0	0		0	0	1	0	0	0
1900527737	HOSPIT	GERIATRICS	2019-08-14	182	other	0	0	0	0	0	0	0	0	0	0	1		0	0	0	0	0	0
1900563199	HOSPIT	INFECTIOUS DISEASE	2019-08-31	30	30	0	0	0	0	0	1	0	0	0	0	0		0	0	0	0	0	0
1900566035	HOSPIT	GERIATRICS	2019-08-27	30	30	0	0	0	0	0	1	0	0	0	0	0		0	0	0	0	0	0
1900568311	HOSPIT	GERIATRICS	2019-09-03	CC1	1	1	0	0	0	0	0	0	0	0	0	0		0	0	0	0	0	0
1900569077	HOSPIT	GERIATRICS	2019-08-31	8	8	0	0	1	0	0	0	0	0	0	0	0		0	0	0	0	0	0
1900569133	HOSPIT	GERIATRICS	2019-09-03	121	121	0	0	0	0	0	0	0	0	1	0	0		0	0	0	0	0	0
1900573724	HOSPIT	GERIATRICS	2019-09-05	634	5	0	1	0	0	0	0	0	0	0	0	0		0	0	0	1	0	0
1900577601	HOSPIT	GERIATRICS	2019-09-07	22	22	0	0	0	0	1	0	0	0	0	0	0		0	0	0	0	0	0
1900582640	HOSPIT	GERIATRICS	2019-09-10	CC1	1	1	0	0	0	0	0	0	0	0	0	0		0	0	0	0	1	0
1900583400	HOSPIT	GERIATRICS	2019-09-10	CC22	22	0	0	0	0	1	0	0	0	0	0	0		0	0	0	0	0	0
1900587663	HOSPIT	INFECTIOUS DISEASE	2019-09-07	8	8	0	0	1	0	0	0	0	0	0	0	0		1	0	0	1	1	0
1900590190	HOSPIT	GERIATRICS	2019-09-13	20	other	0	0	0	0	0	0	0	0	0	0	1		0	0	0	0	0	0
1900600675	HOSPIT	GERIATRICS	2019-09-18	45	45	0	0	0	0	0	0	1	0	0	0	0		0	0	0	0	0	0
1900600680	HOSPIT	GERIATRICS	2019-09-18	45	45	0	0	0	0	0	0	1	0	0	0	0		0	0	0	0	0	0
1900604390	HOSPIT	INFECTIOUS DISEASE	2019-09-19	1165	45	0	0	0	0	0	0	1	0	0	0	0		0	0	0	0	1	0
1900608982	HOSPIT	GERIATRICS	2019-09-22	30	30	0	0	0	0	0	1	0	0	0	0	0		0	0	1	0	0	0
1900611877	COMMUNITY	/	2020-02-10	30	30	0	0	0	0	0	1	0	0	0	0	0		0	0	0	0	0	0
1900611879	COMMUNITY	/	2020-02-10	CC30	30	0	0	0	0	0	1	0	0	0	0	0		0	0	0	0	0	0
1900611885	COMMUNITY	/	2020-02-10	34	30	0	0	0	0	0	1	0	0	0	0	0		0	0	0	0	0	0
1900611891	COMMUNITY	/	2020-02-10	45	45	0	0	0	0	0	0	1	0	0	0	0		0	0	0	0	0	0
1900611896	COMMUNITY	/	2020-02-10	30	30	0	0	0	0	0	1	0	0	0	0	0		0	0	0	0	0	0
1900611898	COMMUNITY	/	2020-02-10	8	8	0	0	1	0	0	0	0	0	0	0	0		0	0	1	0	0	0
1900611901	COMMUNITY	/	2020-02-10	34	30	0	0	0	0	0	1	0	0	0	0	0		0	0	0	0	0	0
1900611916	COMMUNITY	/	2020-02-10	45	45	0	0	0	0	0	0	1	0	0	0	0		0	0	0	0	0	0
1900611918	COMMUNITY	/	2020-02-10	30	30	0	0	0	0	0	1	0	0	0	0	0		0	0	0	0	0	0
1900611920	COMMUNITY	/	2020-02-10	45	45	0	0	0	0	0	0	1	0	0	0	0		0	0	1	0	0	0
1900611933	COMMUNITY	/	2020-02-10	CC30	30	0	0	0	0	0	1	0	0	0	0	0		0	0	0	0	0	0
1900611936	COMMUNITY	/	2020-02-10	30	30	0	0	0	0	0	1	0	0	0	0	0		0	0	0	0	0	0
1900611939	COMMUNITY	/	2020-02-10	8	8	0	0	1	0	0	0	0	0	0	0	0		0	0	0	0	0	0
1900611945	COMMUNITY	/	2020-02-10	7	other	0	0	0	0	0	0	0	0	0	0	1		0	0	0	0	0	0
1900611948	COMMUNITY	/	2020-02-10	582	15	0	0	0	1	0	0	0	0	0	0	0		0	0	0	0	0	0
1900611950	COMMUNITY	/	2020-02-10	34	30	0	0	0	0	0	1	0	0	0	0	0		0	0	0	0	0	0
1900611981	COMMUNITY	/	2020-02-10	15	15	0	0	0	1	0	0	0	0	0	0	0		0	0	0	0	0	0
1900611986	COMMUNITY	/	2020-02-10	582	15	0	0	0	1	0	0	0	0	0	0	0		0	0	0	0	0	0
1900611988	COMMUNITY	/	2020-02-10	15	15	0	0	0	1	0	0	0	0	0	0	0		0	0	0	0	0	0
1900611991	COMMUNITY	/	2020-02-10	5	5	0	1	0	0	0	0	0	0	0	0	0		0	0	0	0	0	0
1900611997	COMMUNITY	/	2020-02-10	8	8	0	0	1	0	0	0	0	0	0	0	0		0	0	0	0	0	0
1900611999	COMMUNITY	/	2020-02-10	8	8	0	0	1	0	0	0	0	0	0	0	0		0	1	0	0	0	0
1900612003	COMMUNITY	/	2020-02-10	634	5	0	1	0	0	0	0	0	0	0	0	0		0	0	0	0	0	0
1900612016	COMMUNITY	/	2020-02-10	8	8	0	0	1	0	0	0	0	0	0	0	0		0	0	0	0	0	0
1900612018	COMMUNITY	/	2020-02-10	97	97	0	0	0	0	0	0	0	1	0	0	0		0	0	0	0	0	0
1900612026	COMMUNITY	/	2020-02-10	30	30	0	0	0	0	0	1	0	0	0	0	0		0	0	0	0	0	0
1900617071	COMMUNITY	/	2020-02-10	582	15	0	0	0	1	0	0	0	0	0	0	0		0	0	0	0	0	0
1900617083	COMMUNITY	/	2020-02-10	45	45	0	0	0	0	0	0	1	0	0	0	0		0	0	0	0	0	0
1900617086	COMMUNITY	/	2020-02-10	97	97	0	0	0	0	0	0	0	1	0	0	0		0	0	0	0	0	0
1900617090	COMMUNITY	/	2020-02-10	182	other	0	0	0	0	0	0	0	0	0	0	1		0	0	0	0	0	0
1900617091	COMMUNITY	/	2020-02-10	8	8	0	0	1	0	0	0	0	0	0	0	0		0	0	0	0	0	0
1900617097	COMMUNITY	/	2020-02-10	582	15	0	0	0	1	0	0	0	0	0	0	0		0	0	0	0	0	0
1900617102	COMMUNITY	/	2020-02-10	22	22	0	0	0	0	1	0	0	0	0	0	0		0	0	0	0	0	0
1900618959	HOSPIT	INFECTIOUS DISEASE	2019-09-26	3647	121	0	0	0	0	0	0	0	0	1	0	0		0	0	0	0	0	0
1900618992	HOSPIT	GERIATRICS	2019-09-26	7	other	0	0	0	0	0	0	0	0	0	0	1		0	0	0	0	0	0
1900620043	COMMUNITY	/	2020-06-23	22	22	0	0	0	0	1	0	0	0	0	0	0		0	0	0	0	0	0
1900620066	COMMUNITY	/	2020-06-23	707	other	0	0	0	0	0	0	0	0	0	0	1		0	0	0	0	0	0
1900620072	COMMUNITY	/	2020-06-23	22	22	0	0	0	0	1	0	0	0	0	0	0		0	0	0	0	0	0
1900620089	COMMUNITY	/	2020-06-23	30	30	0	0	0	0	0	1	0	0	0	0	0		0	0	0	0	0	0
1900620099	COMMUNITY	/	2020-06-23	3803	other	0	0	0	0	0	0	0	0	0	0	1		0	0	0	0	0	0
1900620110	COMMUNITY	/	2020-06-23	30	30	0	0	0	0	0	1	0	0	0	0	0		0	0	0	0	0	0
1900620163	COMMUNITY	/	2020-06-23	30	30	0	0	0	0	0	1	0	0	0	0	0		0	0	0	0	0	0
1900620164	COMMUNITY	/	2020-06-23	34	30	0	0	0	0	0	1	0	0	0	0	0		0	0	0	0	0	0
1900620168	COMMUNITY	/	2020-06-23	106	other	0	0	0	0	0	0	0	0	0	0	1		0	0	0	0	0	0
1900620173	COMMUNITY	/	2020-06-23	121	121	0	0	0	0	0	0	0	0	1	0	0		0	0	0	0	0	0
1900620180	COMMUNITY	/	2020-06-23	34	30	0	0	0	0	0	1	0	0	0	0	0		0	0	0	0	0	0
1900620183	COMMUNITY	/	2020-06-23	3661	30	0	0	0	0	0	1	0	0	0	0	0		0	0	0	0	0	0
1900620197	COMMUNITY	/	2020-06-23	45	45	0	0	0	0	0	0	1	0	0	0	0		0	0	0	0	0	0
1900620239	COMMUNITY	/	2020-06-23	CC15	15	0	0	0	1	0	0	0	0	0	0	0		0	0	0	0	0	0
1900620241	COMMUNITY	/	2020-06-23	5	5	0	1	0	0	0	0	0	0	0	0	0		0	0	0	0	0	0
1900622405	COMMUNITY	/	2020-06-23	30	30	0	0	0	0	0	1	0	0	0	0	0		0	0	0	0	0	0
1900622422	COMMUNITY	/	2020-06-23	30	30	0	0	0	0	0	1	0	0	0	0	0		0	0	1	0	0	0
1900622429	COMMUNITY	/	2020-06-23	CC30	30	0	0	0	0	0	1	0	0	0	0	0		0	0	0	0	0	0
1900627747	COMMUNITY	/	2020-06-23	CC22	22	0	0	0	0	1	0	0	0	0	0	0		0	0	0	0	0	0
1900627751	COMMUNITY	/	2020-06-23	CC45	45	0	0	0	0	0	0	1	0	0	0	0		0	0	0	0	0	0
1900627753	COMMUNITY	/	2020-06-23	34	30	0	0	0	0	0	1	0	0	0	0	0		0	0	0	0	0	0
1900627762	COMMUNITY	/	2020-06-23	45	45	0	0	0	0	0	0	1	0	0	0	0		0	0	0	0	0	0
1900627772	COMMUNITY	/	2020-06-23	CC5	5	0	1	0	0	0	0	0	0	0	0	0		0	0	0	0	0	0
1900627773	COMMUNITY	/	2020-06-23	8	8	0	0	1	0	0	0	0	0	0	0	0		0	0	0	0	0	0
1900627789	COMMUNITY	/	2020-06-23	9	1	1	0	0	0	0	0	0	0	0	0	0		0	0	1	0	0	0
1900627801	COMMUNITY	/	2020-06-23	97	97	0	0	0	0	0	0	0	1	0	0	0		0	0	0	0	0	0
1900627810	COMMUNITY	/	2020-06-23	CC5	5	0	1	0	0	0	0	0	0	0	0	0		0	0	0	0	0	0
1900630160	HOSPIT	INFECTIOUS DISEASE	2019-10-01	97	97	0	0	0	0	0	0	0	1	0	0	0		0	0	0	0	0	0
1900633233	HOSPIT	GERIATRICS	2019-10-02	CC121	121	0	0	0	0	0	0	0	0	1	0	0		0	0	0	0	0	0
1900639311	HOSPIT	INFECTIOUS DISEASE	2019-10-04	30	30	0	0	0	0	0	1	0	0	0	0	0		0	0	0	0	0	0
1900640485	HOSPIT	GERIATRICS	2019-10-05	109	1	1	0	0	0	0	0	0	0	0	0	0		0	0	1	0	0	0
1900656826	HOSPIT	GERIATRICS	2019-10-12	other	other	0	0	0	0	0	0	0	0	0	0	1		0	0	1	0	0	0
1900656827	HOSPIT	GERIATRICS	2019-10-12	88	other	0	0	0	0	0	0	0	0	0	0	1		0	0	0	0	0	0
1900664055	HOSPIT	INFECTIOUS DISEASE	2019-10-15	30	30	0	0	0	0	0	1	0	0	0	0	0		0	0	0	0	0	0
1900679873	HOSPIT	GERIATRICS	2019-10-22	CC1	1	1	0	0	0	0	0	0	0	0	0	0		0	0	0	0	0	0
1900679874	HOSPIT	GERIATRICS	2019-10-22	20	other	0	0	0	0	0	0	0	0	0	0	1		0	0	0	0	0	0
1900689530	HOSPIT	GERIATRICS	2019-10-26	8	8	0	0	1	0	0	0	0	0	0	0	0		1	0	0	1	0	0
1900703640	HOSPIT	INFECTIOUS DISEASE	2019-11-02	30	30	0	0	0	0	0	1	0	0	0	0	0		0	0	1	0	0	0
1900717265	HOSPIT	INFECTIOUS DISEASE	2019-11-03	CC30	30	0	0	0	0	0	1	0	0	0	0	0		0	0	1	0	0	0
1900730151	HOSPIT	INFECTIOUS DISEASE	2019-11-14	other	other	0	0	0	0	0	0	0	0	0	0	1		0	0	0	0	0	0
1900748971	HOSPIT	GERIATRICS	2019-11-22	5	5	0	1	0	0	0	0	0	0	0	0	0		0	1	0	0	0	0
1900769356	HOSPIT	GERIATRICS	2019-12-01	45	45	0	0	0	0	0	0	1	0	0	0	0		0	0	0	0	0	0
1900801843	HOSPIT	GERIATRICS	2019-12-14	CC1	1	1	0	0	0	0	0	0	0	0	0	0		0	0	0	0	1	0
1900811331	HOSPIT	GERIATRICS	2019-12-18	1	1	1	0	0	0	0	0	0	0	0	0	0		0	0	0	0	1	0
1900811333	HOSPIT	GERIATRICS	2019-12-18	8	8	0	0	1	0	0	0	0	0	0	0	0		0	0	0	0	0	0
1900818694	HOSPIT	INFECTIOUS DISEASE	2019-12-21	5	5	0	1	0	0	0	0	0	0	0	0	0		0	0	0	1	0	0
1900818696	HOSPIT	INFECTIOUS DISEASE	2019-12-21	34	30	0	0	0	0	0	1	0	0	0	0	0		0	0	0	0	0	0
1900821859	HOSPIT	INFECTIOUS DISEASE	2019-12-23	45	45	0	0	0	0	0	0	1	0	0	0	0		0	0	1	0	0	0
2000003015	HOSPIT	INFECTIOUS DISEASE	2020-01-02	22	22	0	0	0	0	1	0	0	0	0	0	0		0	0	0	0	0	0
2000004648	HOSPIT	INFECTIOUS DISEASE	2020-01-03	634	5	0	1	0	0	0	0	0	0	0	0	0		0	0	0	0	0	0
2000012271	HOSPIT	GERIATRICS	2020-01-07	6	5	0	1	0	0	0	0	0	0	0	0	0		0	0	0	0	0	0
2000017555	HOSPIT	GERIATRICS	2020-01-09	634	5	0	1	0	0	0	0	0	0	0	0	0		0	0	0	0	0	0
2000043313	HOSPIT	INFECTIOUS DISEASE	2020-01-20	121	121	0	0	0	0	0	0	0	0	1	0	0		0	0	0	0	0	0
2000043490	HOSPIT	INFECTIOUS DISEASE	2020-01-20	30	30	0	0	0	0	0	1	0	0	0	0	0		0	0	0	0	0	0
2000049189	HOSPIT	GERIATRICS	2020-01-22	30	30	0	0	0	0	0	1	0	0	0	0	0		0	0	0	0	0	0
2000068165	HOSPIT	HEMAT SI GREFFE +2A0	2020-01-30	45	45	0	0	0	0	0	0	1	0	0	0	0		0	0	0	0	0	0
2000076480	HOSPIT	GERIATRICS	2020-02-03	15	15	0	0	0	1	0	0	0	0	0	0	0		0	0	0	0	0	0
2000082659	HOSPIT	GERIATRICS	2020-02-05	34	30	0	0	0	0	0	1	0	0	0	0	0		0	0	0	0	0	0
2000085279	HOSPIT	GERIATRICS	2020-02-06	634	5	0	1	0	0	0	0	0	0	0	0	0		1	0	0	1	0	0
2000085281	HOSPIT	INFECTIOUS DISEASE	2020-02-06	6	5	0	1	0	0	0	0	0	0	0	0	0		0	0	0	0	0	0
2000090241	HOSPIT	INFECTIOUS DISEASE	2020-02-08	30	30	0	0	0	0	0	1	0	0	0	0	0		0	0	0	0	0	0
2000097706	COMMUNITY	/	2020-02-10	30	30	0	0	0	0	0	1	0	0	0	0	0		0	0	0	0	0	0
2000097710	COMMUNITY	/	2020-02-10	22	22	0	0	0	0	1	0	0	0	0	0	0		0	0	0	0	0	0
2000097728	COMMUNITY	/	2020-02-10	182	other	0	0	0	0	0	0	0	0	0	0	1		0	0	0	0	0	0
2000097732	COMMUNITY	/	2020-02-10	CC22	22	0	0	0	0	1	0	0	0	0	0	0		0	0	0	0	0	0
2000097734	COMMUNITY	/	2020-02-10	30	30	0	0	0	0	0	1	0	0	0	0	0		0	0	0	0	0	0
2000097736	COMMUNITY	/	2020-02-10	30	30	0	0	0	0	0	1	0	0	0	0	0		0	0	0	0	0	0
2000097738	COMMUNITY	/	2020-02-10	7	other	0	0	0	0	0	0	0	0	0	0	1		0	0	0	0	0	0
2000097744	COMMUNITY	/	2020-02-10	121	121	0	0	0	0	0	0	0	0	1	0	0		0	0	0	0	0	0
2000097756	COMMUNITY	/	2020-02-10	45	45	0	0	0	0	0	0	1	0	0	0	0		0	0	0	0	0	0
2000097762	COMMUNITY	/	2020-02-10	30	30	0	0	0	0	0	1	0	0	0	0	0		0	0	0	0	0	0
2000097787	COMMUNITY	/	2020-02-10	30	30	0	0	0	0	0	1	0	0	0	0	0		0	0	1	0	0	0
2000097788	COMMUNITY	/	2020-02-10	30	30	0	0	0	0	0	1	0	0	0	0	0		0	0	1	0	0	0
2000097811	COMMUNITY	/	2020-02-10	30	30	0	0	0	0	0	1	0	0	0	0	0		0	0	0	0	0	0
2000097817	COMMUNITY	/	2020-02-10	30	30	0	0	0	0	0	1	0	0	0	0	0		0	0	0	0	0	0
2000097828	COMMUNITY	/	2020-02-10	CC1	1	1	0	0	0	0	0	0	0	0	0	0		0	0	0	0	0	0
2000097829	COMMUNITY	/	2020-02-10	45	45	0	0	0	0	0	0	1	0	0	0	0		0	0	0	0	0	0
2000097830	COMMUNITY	/	2020-02-10	121	121	0	0	0	0	0	0	0	0	1	0	0		0	0	0	0	0	0
2000097834	COMMUNITY	/	2020-02-10	CC45	45	0	0	0	0	0	0	1	0	0	0	0		0	0	0	0	0	0
2000097836	COMMUNITY	/	2020-02-10	45	45	0	0	0	0	0	0	1	0	0	0	0		0	0	0	0	0	0
2000097838	COMMUNITY	/	2020-02-10	45	45	0	0	0	0	0	0	1	0	0	0	0		0	0	0	0	0	0
2000097840	COMMUNITY	/	2020-02-10	10	other	0	0	0	0	0	0	0	0	0	0	1		0	0	1	0	0	0
2000097893	COMMUNITY	/	2020-02-10	45	45	0	0	0	0	0	0	1	0	0	0	0		0	0	0	0	0	0
2000097907	COMMUNITY	/	2020-02-10	121	121	0	0	0	0	0	0	0	0	1	0	0		0	0	0	0	0	0
2000097910	COMMUNITY	/	2020-02-10	8	8	0	0	1	0	0	0	0	0	0	0	0		0	0	1	0	1	0
2000097935	COMMUNITY	/	2020-02-10	45	45	0	0	0	0	0	0	1	0	0	0	0		0	0	0	0	0	0
2000097939	COMMUNITY	/	2020-02-10	1640	other	0	0	0	0	0	0	0	0	0	0	1		0	0	0	0	0	0
2000097941	COMMUNITY	/	2020-02-10	1640	other	0	0	0	0	0	0	0	0	0	0	1		0	0	0	0	0	0
2000097945	COMMUNITY	/	2020-02-10	4155	22	0	0	0	0	1	0	0	0	0	0	0		0	0	0	0	0	0
2000097947	COMMUNITY	/	2020-02-10	8	8	0	0	1	0	0	0	0	0	0	0	0		0	0	0	0	0	0
2000097951	COMMUNITY	/	2020-02-10	395	other	0	0	0	0	0	0	0	0	0	0	1		0	0	0	0	0	0
2000097954	COMMUNITY	/	2020-02-10	30	30	0	0	0	0	0	1	0	0	0	0	0		0	0	0	0	0	0
2000097957	COMMUNITY	/	2020-02-10	12	other	0	0	0	0	0	0	0	0	0	0	1		0	0	0	0	0	0
2000097958	COMMUNITY	/	2020-02-10	22	22	0	0	0	0	1	0	0	0	0	0	0		0	0	0	0	0	0
2000098003	COMMUNITY	/	2020-02-10	634	5	0	1	0	0	0	0	0	0	0	0	0		0	0	0	0	0	0
2000098013	COMMUNITY	/	2020-02-10	45	45	0	0	0	0	0	0	1	0	0	0	0		0	0	0	0	0	0
2000100418	COMMUNITY	/	2020-02-11	97	97	0	0	0	0	0	0	0	1	0	0	0		0	0	0	0	0	0
2000100431	COMMUNITY	/	2020-02-11	8	8	0	0	1	0	0	0	0	0	0	0	0		0	0	1	0	1	0
2000100507	COMMUNITY	/	2020-02-11	CC121	121	0	0	0	0	0	0	0	0	1	0	0		0	0	0	0	1	0
2000100511	COMMUNITY	/	2020-02-11	582	15	0	0	0	1	0	0	0	0	0	0	0		0	0	0	0	0	0
2000100514	COMMUNITY	/	2020-02-11	30	30	0	0	0	0	0	1	0	0	0	0	0		0	0	0	0	0	0
2000100523	COMMUNITY	/	2020-02-11	5	5	0	1	0	0	0	0	0	0	0	0	0		0	1	0	0	0	0
2000100537	COMMUNITY	/	2020-02-11	30	30	0	0	0	0	0	1	0	0	0	0	0		0	0	0	0	0	0
2000100541	COMMUNITY	/	2020-02-11	30	30	0	0	0	0	0	1	0	0	0	0	0		0	0	0	0	0	0
2000100550	COMMUNITY	/	2020-02-11	30	30	0	0	0	0	0	1	0	0	0	0	0		0	0	1	0	0	0
2000100611	COMMUNITY	/	2020-02-11	34	30	0	0	0	0	0	1	0	0	0	0	0		0	0	0	0	0	0
2000100614	COMMUNITY	/	2020-02-11	8	8	0	0	1	0	0	0	0	0	0	0	0		0	0	1	0	1	0
2000100617	COMMUNITY	/	2020-02-11	7	other	0	0	0	0	0	0	0	0	0	0	1		0	0	0	0	0	0
2000100662	COMMUNITY	/	2020-02-11	34	30	0	0	0	0	0	1	0	0	0	0	0		0	0	0	0	0	0
2000100683	COMMUNITY	/	2020-02-11	30	30	0	0	0	0	0	1	0	0	0	0	0		0	0	0	0	0	0
2000100684	COMMUNITY	/	2020-02-11	30	30	0	0	0	0	0	1	0	0	0	0	0		0	0	0	0	0	0
2000100718	COMMUNITY	/	2020-02-11	2416	8	0	0	1	0	0	0	0	0	0	0	0		0	0	0	0	0	0
2000100737	COMMUNITY	/	2020-02-11	CC15	15	0	0	0	1	0	0	0	0	0	0	0		0	0	0	0	0	0
2000100739	COMMUNITY	/	2020-02-11	CC45	45	0	0	0	0	0	0	1	0	0	0	0		0	0	0	0	0	0
2000106118	COMMUNITY	/	2020-02-13	30	30	0	0	0	0	0	1	0	0	0	0	0		0	0	0	0	0	0
2000106184	COMMUNITY	/	2020-02-13	634	5	0	1	0	0	0	0	0	0	0	0	0		0	0	0	0	0	0
2000106191	COMMUNITY	/	2020-02-13	30	30	0	0	0	0	0	1	0	0	0	0	0		0	0	0	0	0	0
2000106201	COMMUNITY	/	2020-02-13	30	30	0	0	0	0	0	1	0	0	0	0	0		0	0	1	0	0	0
2000106224	COMMUNITY	/	2020-02-13	34	30	0	0	0	0	0	1	0	0	0	0	0		0	0	0	0	0	0
2000106252	COMMUNITY	/	2020-02-13	59	other	0	0	0	0	0	0	0	0	0	0	1		0	0	0	0	0	0
2000106259	COMMUNITY	/	2020-02-13	121	121	0	0	0	0	0	0	0	0	1	0	0		0	0	0	0	0	0
2000106281	COMMUNITY	/	2020-02-13	634	5	0	1	0	0	0	0	0	0	0	0	0		0	0	0	0	0	0
2000106284	COMMUNITY	/	2020-02-13	34	30	0	0	0	0	0	1	0	0	0	0	0		0	0	0	0	0	0
2000106305	COMMUNITY	/	2020-02-13	30	30	0	0	0	0	0	1	0	0	0	0	0		0	0	0	0	0	0
2000106315	COMMUNITY	/	2020-02-13	30	30	0	0	0	0	0	1	0	0	0	0	0		0	0	0	0	0	0
2000106317	COMMUNITY	/	2020-02-13	30	30	0	0	0	0	0	1	0	0	0	0	0		0	0	0	0	0	0
2000106322	COMMUNITY	/	2020-02-13	15	15	0	0	0	1	0	0	0	0	0	0	0		0	0	1	0	0	0
2000106425	COMMUNITY	/	2020-02-13	45	45	0	0	0	0	0	0	1	0	0	0	0		0	0	0	0	0	0
2000106431	COMMUNITY	/	2020-02-13	CC30	30	0	0	0	0	0	1	0	0	0	0	0		0	0	1	0	0	0
2000106434	COMMUNITY	/	2020-02-13	CC15	15	0	0	0	1	0	0	0	0	0	0	0		0	0	0	0	0	0
2000106454	COMMUNITY	/	2020-02-13	30	30	0	0	0	0	0	1	0	0	0	0	0		0	0	0	0	0	0
2000106463	COMMUNITY	/	2020-02-13	30	30	0	0	0	0	0	1	0	0	0	0	0		0	0	1	0	0	0
2000106472	COMMUNITY	/	2020-02-13	3213	121	0	0	0	0	0	0	0	0	1	0	0		0	0	1	0	0	0
2000106474	COMMUNITY	/	2020-02-13	45	45	0	0	0	0	0	0	1	0	0	0	0		0	0	0	0	0	0
2000111761	HOSPIT	INFECTIOUS DISEASE	2020-02-17	152	other	0	0	0	0	0	0	0	0	0	0	1		0	0	0	0	0	0
2000117570	HOSPIT	GERIATRICS	2020-02-19	22	22	0	0	0	0	1	0	0	0	0	0	0		0	0	0	0	0	0
2000123123	HOSPIT	GERIATRICS	2020-02-21	45	45	0	0	0	0	0	0	1	0	0	0	0		0	0	0	0	0	0
2000136982	HOSPIT	HEMAT SI GREFFE +2A0	2020-02-27	15	15	0	0	0	1	0	0	0	0	0	0	0		0	0	0	0	0	0
2000147646	HOSPIT	INFECTIOUS DISEASE	2020-03-03	5	5	0	1	0	0	0	0	0	0	0	0	0		0	0	0	0	0	0
2000157324	HOSPIT	GERIATRICS	2020-03-07	CC45	45	0	0	0	0	0	0	1	0	0	0	0		0	0	0	0	0	0
2000174214	HOSPIT	GERIATRICS	2020-03-15	30	30	0	0	0	0	0	1	0	0	0	0	0		0	0	0	0	0	0
2000211228	HOSPIT	GERIATRICS	2020-04-02	30	30	0	0	0	0	0	1	0	0	0	0	0		0	0	0	0	0	0
2000223068	HOSPIT	GERIATRICS	2020-04-08	2416	8	0	0	1	0	0	0	0	0	0	0	0		0	0	0	0	0	0
2000360477	HOSPIT	INFECTIOUS DISEASE	2020-06-15	45	45	0	0	0	0	0	0	1	0	0	0	0		0	0	0	0	0	0
2000360487	HOSPIT	INFECTIOUS DISEASE	2020-06-15	CC22	22	0	0	0	0	1	0	0	0	0	0	0		0	0	0	0	0	0
2000374979	HOSPIT	HEMAT SI GREFFE +2A0	2020-06-22	2319	8	0	0	1	0	0	0	0	0	0	0	0		0	0	0	0	0	0
2000374980	HOSPIT	INFECTIOUS DISEASE	2020-06-22	CC22	22	0	0	0	0	1	0	0	0	0	0	0		0	0	0	0	0	0
2000389017	HOSPIT	INFECTIOUS DISEASE	2020-06-28	5	5	0	1	0	0	0	0	0	0	0	0	0		0	0	0	0	0	0
2000396017	HOSPIT	INFECTIOUS DISEASE	2020-07-01	8	8	0	0	1	0	0	0	0	0	0	0	0		0	0	0	0	0	0
2000400974	HOSPIT	INFECTIOUS DISEASE	2020-07-03	30	30	0	0	0	0	0	1	0	0	0	0	0		0	0	0	0	0	0
2000404537	HOSPIT	INFECTIOUS DISEASE	2020-06-29	CC1	1	1	0	0	0	0	0	0	0	0	0	0		0	0	1	0	1	0
2000414203	HOSPIT	INFECTIOUS DISEASE	2020-07-09	59	other	0	0	0	0	0	0	0	0	0	0	1		0	0	0	0	0	0
2000416995	HOSPIT	INFECTIOUS DISEASE	2020-07-10	634	5	0	1	0	0	0	0	0	0	0	0	0		1	0	0	1	0	0
2000419401	HOSPIT	GERIATRICS	2020-07-11	30	30	0	0	0	0	0	1	0	0	0	0	0		0	0	0	0	0	0
2000424666	HOSPIT	INFECTIOUS DISEASE	2020-07-14	45	45	0	0	0	0	0	0	1	0	0	0	0		0	0	0	0	0	0
2000435079	HOSPIT	INFECTIOUS DISEASE	2020-07-19	CC30	30	0	0	0	0	0	1	0	0	0	0	0		0	0	0	0	0	0
2000435085	HOSPIT	INFECTIOUS DISEASE	2020-07-19	72	8	0	0	1	0	0	0	0	0	0	0	0		0	0	0	0	0	0
2000435129	HOSPIT	GERIATRICS	2020-07-19	101	other	0	0	0	0	0	0	0	0	0	0	1		0	0	0	0	0	0
2000442075	HOSPIT	INFECTIOUS DISEASE	2020-07-22	80	other	0	0	0	0	0	0	0	0	0	0	1		1	0	0	0	1	0
2000444751	HOSPIT	INFECTIOUS DISEASE	2020-07-23	188	1	1	0	0	0	0	0	0	0	0	0	0		0	0	0	0	0	0
2000447038	HOSPIT	INFECTIOUS DISEASE	2020-07-24	770	8	0	0	1	0	0	0	0	0	0	0	0		0	0	0	0	0	0
2000447115	HOSPIT	INFECTIOUS DISEASE	2020-07-24	3994	30	0	0	0	0	0	1	0	0	0	0	0		0	0	0	0	0	0
2000449297	HOSPIT	GERIATRICS	2020-07-25	5	5	0	1	0	0	0	0	0	0	0	0	0		0	0	0	1	0	0
2000458038	HOSPIT	INFECTIOUS DISEASE	2020-07-29	634	5	0	1	0	0	0	0	0	0	0	0	0		0	0	0	0	0	0
2000464319	HOSPIT	GERIATRICS	2020-08-01	45	45	0	0	0	0	0	0	1	0	0	0	0		0	0	0	0	0	0
2000474921	HOSPIT	GERIATRICS	2020-08-06	45	45	0	0	0	0	0	0	1	0	0	0	0		0	0	1	0	0	0
2000485453	HOSPIT	GERIATRICS	2020-08-11	CC22	22	0	0	0	0	1	0	0	0	0	0	0		0	0	0	0	0	0
2000501485	HOSPIT	GERIATRICS	2020-08-19	CC1	1	1	0	0	0	0	0	0	0	0	0	0		0	0	1	0	1	0
2000504005	HOSPIT	INFECTIOUS DISEASE	2020-08-15	97	97	0	0	0	0	0	0	0	1	0	0	0		0	0	0	0	0	0
2000521728	HOSPIT	GERIATRICS	2020-08-28	59	other	0	0	0	0	0	0	0	0	0	0	1		0	0	0	0	0	0
2000527047	HOSPIT	INFECTIOUS DISEASE	2020-08-25	7	other	0	0	0	0	0	0	0	0	0	0	1		0	0	0	0	0	0
2000529752	HOSPIT	GERIATRICS	2020-08-26	45	45	0	0	0	0	0	0	1	0	0	0	0		0	0	0	0	0	0
2000557065	HOSPIT	GERIATRICS	2020-09-12	8	8	0	0	1	0	0	0	0	0	0	0	0		0	0	0	0	0	0
2000563293	HOSPIT	GERIATRICS	2020-09-15	45	45	0	0	0	0	0	0	1	0	0	0	0		0	0	0	0	0	0
2000571590	HOSPIT	GERIATRICS	2020-09-18	30	30	0	0	0	0	0	1	0	0	0	0	0		0	0	0	0	0	0
2000590403	HOSPIT	GERIATRICS	2020-09-26	8	8	0	0	1	0	0	0	0	0	0	0	0		0	0	1	0	0	0
